# Supplementary material for: CD8+ tissue-resident memory T cells promote liver fibrosis resolution by inducing apoptosis of hepatic stellate cells
Source: Nat Commun. 2021 Jul 22;12:4474. doi: 10.1038/s41467-021-24734-0 (PMC8298513; doi:10.1038/s41467-021-24734-0)
Supplement: Supplementary file 3 — Source data file [file 41467_2021_24734_MOESM3_ESM.xlsx]

## Sheet: Fig.1
Figure 1b		(ND n=7,HFHC n=7,RES n=7)
wks	ND							HFHC							RES
0	32.5	31.5	32.5	32	33.6	28.5	29	51.7	42.2	53.3	53.5	53.6	53.9	53.2	54.1	45.8	51.6	50	53.1	49	49.5	49
1	33	32.1	32.3	33.5	34.6	30.4	30.6	51.6	41.1	48.6	53.4	52.7	53.6	53.3	47.8	40.2	42.2	43.5	42.8	46	49.4	42.2
2	33.6	31.4	32	33.4	33	30.5	28.6	51.2	40.8	49.2	54.3	53.9	54	53.8	45.2	38	38.6	41.5	46.2	42.6	38	38.5
3	33.2	31.4	32.5	30.2	30.8	34	34.4	53.1	41.6	51.6	54.7	53.1	54.4	54.5	43.8	36	36.3	38.7	41	39.4	39.6	37.2
4	34.8	32.6	33.1	30.2	34.2	33.8	29.7	53.3	41.6	51.3	55.2	52.6	54.8	56	42.4	35.2	36.6	37.6	34.6	39.5	35.3	36.8
5	34.4	33.1	32	34.8	33.8	30.4	31	52.6	42.9	51.7	56.1	53.6	54.3	56	40.8	34.8	36.8	37.5	36.1	32.1	36.4	36
6	35	32.8	31.8	33.9	33.7	31.3	30.4	52.8	43.3	51.7	55.9	55.8	54.3	53.6	40.4	34.4	35.8	36.7	32.2	36.1	35.2	36.3
7	34.8	32.5	32.3	33.8	33.6	30.9	30.9	52.3	43.4	51.7	55.6	56	54.2	53.5	38.9	33.2	34.8	36.4	32.3	35	36	35.9
8	36.2	33.3	33.1	34.4	31.1	31.3	34.3	53	43.3	51.2	54.2	54.5	52.9	55.1	38.8	34.1	35.9	36.6	31.5	36	35.4	36
Figure 1d		(ND n=3 or 6, HFHC n=6, RES n=8)
wks	ND						HFHC						RES
0	0.8	0.9	1.3	1.8	0.9	0.3	7.9	11.4	7.1	12	10.9	10.1
2	1.4	0	3				4.4	7.4	4.5	14.8	15.3	13.9	2.9	16.2	9.1	5.3	6	11	3.9	8
5	0.7	0.5	0.7				12.7	12.2	7.6	10.3	7	10.4	2	1.6	2.1	3.3	1.7	3.6	1.6	3.7
8	0.3	0.2	0.5	1	0	0.1	13.7	9.1	4	13.9	10.9	10.1	0.6	0.6	1.7	0.8	0.4	0.7	0.8	1.2
Figure 1e		(ND n=3 or 6, HFHC n=6, RES n=8)
wks	ND						HFHC						RES
0	0.5	0.6	0.6	0.4	0.4	0.4	2.1	1.9	2.7	2.6	3.1	2.9
2	0.5	0.5	0.5				2.8	3	2.7	2.5	2.9	3.5	2.7	2	1.7	3.1	1.9	1.6	1.7	2.6
5	0.3	0.5	0.5				3.1	2.4	2.8	3.2	2.6	3.1	1	1.2	0.8	0.7	0.8	0.8	1	1.1
8	0.5	0.5	0.4	0.3	0.6	0.6	2.5	3.6	2.4	3.3	2.6	2.8	0.4	0.5	0.5	0.5	0.9	0.6	0.7	0.6
Figure 1f
Count		(ND n=3, HFHC n=3, RES n=4)
	CD8T cells				CD4T cells				γδT cells				B cells				NK cells				NKT cells				Macrophages				cDCs				pDCs				Other cells
ND	0.5	0.2	0.3		1.1	0.7	0.5		0	0	0.1		1.2	0.7	0.6		0.2	0.2	0.2		1.2	2.1	1.2		0.2	0.2	0.5		0.1	0.1	0.1		0.3	0.4	0.4		0.9	0.9	1
HFHC	2	2.8	1		1.5	3.7	1.5		0.1	0.1	0.1		0.5	1.1	0.4		0.3	0.5	0.6		0.2	0.4	0.6		1	1.2	0.9		0.2	0.4	0.4		0.2	0.3	0.4		0.7	1.2	1.6
RES 2wks	3	2.1	2.1	4.2	0.9	2.3	2.5	1.2	0.1	0.1	0.1	0.1	1.5	1.4	2.3	1.3	0.7	0.3	0.7	0.6	1.1	0.4	1.1	1.2	0.9	0.5	1.6	0.7	0.3	0.1	0.3	0.2	0.4	0.1	0.5	0.5	1.1	1	1.4	1
RES 5wks	3.3	1.5	2.5	3.2	2	0.9	1.2	1.7	0.2	0.1	0.1	0.1	1.4	1	1	1.6	1.2	0.7	0.8	0.7	0.5	0.5	0.2	0.3	1.4	0.9	1.3	1	0.5	0.3	0.3	0.3	0.3	0.3	0.1	0.1	2.7	2.4	2	3
RES 8wks	3.9	1	4.2	4.1	2.5	1.3	1.8	1.4	0.1	0.1	0.1	0.1	1.1	0.6	1.2	0.7	0.5	0.3	0.6	0.4	0.8	1.3	0.7	0.4	0.5	1.2	1.5	0.3	0.2	0.1	0.2	0.2	0.2	0.2	0.2	0.1	1	1.8	1.4	0.8
Frequency
	CD8T cells				CD4T cells				γδT cells				B cells				NK cells				NKT cells				Macrophages				cDCs				pDCs				Other cells
ND	9.2	3.8	5.7		19	13.1	9.6		0.5	0.8	1.1		20.7	13	12.3		4.1	4	4.7		21.2	37.3	26.5		3.5	3.1	10.2		1.1	1.1	1.3		5.1	7.3	7.9		15.6	16.7	20.7
HFHC	30.2	24.1	13.1		22.7	31.7	19.3		1	0.9	1.6		7.1	9.7	4.7		4.4	4.1	8.5		2.3	3.4	8.6		15.4	10.3	12.5		3.1	3.3	5.9		2.8	2.5	5		11	10.1	20.7
RES 2wks	29.6	25.6	16.8	37.7	8.7	27.9	19.6	11.2	1.2	1	1	0.9	15	16.6	17.9	12.2	7.2	3.9	5.7	5.3	11.2	4.5	8.9	11.2	9.2	5.6	12.8	6.4	2.7	1.3	2.6	1.8	4.1	1.6	3.7	4.1	11.1	12.1	11.1	9.4
RES 5wks	24.5	17	26.7	26.8	14.8	10.8	12.5	13.9	1.4	1.3	0.6	0.9	10.6	12.2	10.8	13.6	9.1	7.9	8.7	6	3.8	6.1	2.3	2.1	10.3	10.7	13.5	8.3	3.4	3.1	3	2.2	2.2	3	1	1	19.9	27.9	20.9	25.2
RES 8wks	35.8	12.5	35.3	49	22.8	16.3	15	16.1	0.6	0.7	0.5	0.8	10	8.3	10.1	8.6	5	4.4	4.8	5.1	7.4	16.1	5.7	4.5	4.4	15	12.9	3.3	2.3	1.9	2	2	2.1	2.5	1.7	1.4	9.6	22.4	12.1	9.3
Figure 1g
Frequency		(ND n=6, HFHC n=6, RES n=8)
	CD8T cells
ND	9.2	3.8	5.7	2.3	3.5	4.6
HFHC	30.2	24.1	13.1	23.2	19.8	27.7
RES 8wks	35.8	12.5	35.3	49	18.4	29.7	24.8	24.1

## Sheet: Fig.2
Figure 2c-e,g-k
c; body weight			d; Liver weight			e; ALT			g; Fibrosis area			h; Hydroxyproline			i; col1a1			i; col1a2			i; Acta2			i; Timp1			i; Desmin			i; Spp1			j; HSC			k; Macrophage
ND	RES	RES +CD8T dep.	ND	RES	RES +CD8T dep.	ND	RES	RES +CD8T dep.	ND	RES	RES +CD8T dep.	ND	RES	RES +CD8T dep.	ND	RES	RES +CD8T dep.	ND	RES	RES +CD8T dep.	ND	RES	RES +CD8T dep.	ND	RES	RES +CD8T dep.	ND	RES	RES +CD8T dep.	ND	RES	RES +CD8T dep.	ND	RES	RES +CD8T dep.	ND	RES	RES +CD8T dep.
32.2	40.1	38.6	1.59	2.58	2.06	25	86	132	0.4	0.3	13.3	0.39	0.87	2.29	1.82	0.92	1.59	0.95	0.97	4.44	1.04	0.77	1.45	0.56	1.51	2.4	0.94	1	1.99	1.21	0.86	1.51	10	11	28	0.57	2.21	3.86
35.6	39.8	41.1	1.98	2.42	2.7	37	102	124	1.1	3.1	8.9	0.62	0.6	1.91	1.15	0.65	4.64	1.2	0.92	4.22	1.37	0.62	2.77	1.16	1.1	5.11	1.06	1.02	2.16	0.88	0.81	2.74	15	8	35	0.43	3.44	2.49
31	37.6	39	1.94	2.49	2.48	30	122	151	0.8	2.3	15	0.7	0.95	2.15	0.03	1.03	2.9	0.85	1.56	5.66	0.59	0.4	2	1.28	1.4	2.07	1	0.77	1.38	0.91	0.78	1.4	14	7	25	0.35	2.5	2.3
	41.3	38.2		2.36	3.1		45	96		1.5	9.9		0.81	3.01		0.44	4.45		3.35	6.91		1.72	2.06		2.67	2.43		1.98	2.1		2.24	2.43		14	23		2.35	1.68
	38	43		2.63	2.2		57	117		0.8	6.7		0.66	1.89		0.97	2.69		1.32	5.42		0.5	2.13		1.15	3.86		0.53	3.54		1.03	2.9		12	18		1.91	3.18
	42.2	40.2		2.92	2.98		30	129		2	12.6		1.16	1.99		0.77	5.48		1.56	9.96		0.6	1.98		1.03	3.46		0.63	2.69		0.47	3.17		13	27		2.29	2.58

## Sheet: Fig.3
Figure 3d
	naive (cl 0,4)	Tcm (cl 5,10)	Tem (cl 1,11,12)	Trm (cl 2,3,6,7,8,9)	Others
ND	63.4	14.9	12.1	8.7	0.9
HFHC	20.8	8.2	25	43.3	2.8
RES	16.7	10.2	12.4	59.3	1.4
Figure 3e
	Cluster	percent.exp	average.exp.scaled
Gzma	2	41.6667	-0.598673
Havcr2	2	12.3984	-0.719717
Il2rb	2	69.3089	-1.09868
Lag3	2	38.4146	-0.682772
Ctla4	2	32.1138	-0.561735
Ikzf2	2	75.6098	1.92588
Gzma	3	93.617	1.90611
Havcr2	3	60.4255	0.971746
Il2rb	3	94.8936	1.36057
Lag3	3	73.1915	0.593528
Ctla4	3	47.6596	0.39912
Ikzf2	3	58.9362	0.0601634
Gzma	6	47.0405	-0.612847
Havcr2	6	21.8069	-0.352083
Il2rb	6	79.7508	-0.383953
Lag3	6	46.1059	-0.511558
Ctla4	6	52.0249	0.50059
Ikzf2	6	27.4143	-0.529476
Gzma	7	90.9091	0.204904
Havcr2	7	20.8556	-0.406482
Il2rb	7	91.4439	0.900891
Lag3	7	72.7273	0.330586
Ctla4	7	33.1551	-0.42691
Ikzf2	7	41.7112	-0.439867
Gzma	8	58.6826	-0.144611
Havcr2	8	64.0719	1.50232
Il2rb	8	89.8204	0.193436
Lag3	8	84.4311	1.5088
Ctla4	8	71.8563	1.47422
Ikzf2	8	52.6946	-0.123193
Gzma	9	24.6479	-0.754885
Havcr2	9	1.40845	-0.99578
Il2rb	9	74.6479	-0.972263
Lag3	9	9.15493	-1.23858
Ctla4	9	8.4507	-1.38528
Ikzf2	9	5.6338	-0.893509

## Sheet: Fig.4
Figure 4b
naïve			Tcm			Tem+Trm			KLRG1-Tem			KLRG1+Tem			Trm
ND	HFHC	RES	ND	HFHC	RES	ND	HFHC	RES	ND	HFHC	RES	ND	HFHC	RES	ND	HFHC	RES
46.1	5.66	17.1	17.2	6.03	9.06	24.8	84.7	66.2	57.4	22.5	17.2	4.35	4.22	3.47	60.9	68.5	75.9
38.7	11.1	6.31	13.4	6.53	2.83	36	75.6	84.3	56.7	19.5	12.2	5.97	6.06	2.64	68.7	67.9	84.7
39	6.7	7.08	11.3	4.3	9.61	37.6	85.7	76.1	29.2	22.6	22.8	11.3	10.8	3.32	51.9	56.2	69.5
45.2	7.36	5.59	16.5	5.81	3.08	16.5	81.2	85.8	57.9	24.9	10.7	15.8	1.62	2.25	26.3	71.4	86
29.1	3.16	11.1	22	3.86	8.84	26.2	89.5	68.2	48.6	23.2	15.4	13.5	2.16	2.01	32.4	60.2	76.3
43.3	3.75	20.8	12.7	3.59	12.6	19	88.5	57.7	48	14	24.6	1.97	2.3	3.98	44.7	64.9	86.8
		4.7			2.97			87.2			16.5			1.24			77.8
		5.28			4.29			84			7.63			2.17			82.6
Figure 4c
	Parent cells						Partner cells
CD45+(PB)	51	51.3	51.5	44.6	48.6	52.5	49	48.7	48.5	55.4	51.4	47.5
naïve	44.4	53.3	55.2	45	53.5	58.4	55.6	46.7	44.8	55	46.5	41.6
Tcm	48.8	34.8	35.6	63	64.6	63.2	51.2	65.2	64.4	37	35.4	36.8
KLRG1+Tem	14.3	46.6	19.6	43.6	86.1	71.9	85.7	53.4	80.4	56.4	13.9	28.1
KLRG1-Tem	51.2	53.9	44.7	40.1	56.7	44.4	48.8	46.1	55.3	59.9	43.3	55.6
Trm	97.7	96.3	92.1	88.7	98.2	96.2	2.3	3.7	7.9	11.3	1.8	3.8
Figure 4d
		Naive2	Naive3	H_Tem1	H_Tem2	H_Tem3	H_Trm1	H_Trm2	H_Trm3	R_Trm1	R_Trm2	R_Trm3
Fasl	0.07	0	0.17	0.86	0.84	0.86	0.94	0.95	0.97	0.98	1	0.99
Ccl4	0.06	0	0.13	0.8	0.88	0.81	1	0.95	0.96	0.96	0.95	0.9
Prdm1	0	0.15	0.2	0.87	0.88	0.82	0.9	1	0.94	0.96	0.97	0.94
Itga1	0.03	0	0.31	0.91	0.96	0.78	1	0.99	0.93	0.94	0.88	0.9
Xcl1	0	0.08	0.24	0.84	0.85	0.82	1	0.86	0.92	0.88	0.79	0.89
Ccl5	0.03	0	0.05	0.93	0.98	0.98	1	0.89	0.87	0.87	0.9	0.81
Il2rb	0.34	0	0.22	0.83	0.96	0.79	0.78	0.9	0.8	0.86	1	0.69
Zfp683	0.19	0	0.12	0.84	0.86	0.83	1	0.88	0.71	0.78	0.67	0.63
Tox	0.04	0	0.25	0.71	0.62	0.65	0.87	0.94	0.98	0.92	1	0.9
Ctla4	0	0.1	0.17	0.66	0.7	0.72	0.82	0.97	0.85	1	0.98	0.86
Cxcr6	0.22	0	0.15	0.74	0.75	0.69	0.95	0.91	0.94	0.94	1	0.89
Litaf	0.22	0.25	0	0.63	0.78	0.72	0.98	0.93	0.95	0.9	1	0.85
Rgs1	0.01	0	0.05	0.49	0.56	0.48	0.87	0.93	0.88	0.98	1	0.89
Gzma	0	0	0.01	0.51	0.52	0.53	0.74	0.68	0.8	0.87	1	0.77
Hspa1a	0.16	0	0.5	0.73	0.86	0.73	0.63	0.74	0.74	0.9	0.88	1
Tmem123	0.35	0	0.24	0.78	0.57	0.58	0.55	0.72	1	0.84	0.91	0.71
Il15ra	0	0.65	0.16	0.9	0.89	0.85	0.96	0.92	0.98	0.99	0.99	1
Nr4a2	0	0.51	0.59	0.66	0.74	0.72	0.95	0.94	0.96	0.93	1	0.87
Cdh1	0.43	0	0.5	0.01	0.8	0.76	0.91	0.9	0.93	0.85	1	0.84
Hpgds	0	0.33	0.62	0.11	0.34	0.52	1	0.72	0.82	0.81	0.7	0.86
Nr4a1	0	0.39	0.71	0.92	1	0.78	0.68	0.86	0.73	0.73	0.75	0.52
Vps37b	0.04	0	0.5	0.68	0.94	0.39	0.2	0.7	0.67	0.58	1	0.17
Icos	0.2	0.19	0	0.86	1	0.81	0.62	0.96	0.11	0.72	0.63	0.42
Inpp4b	0.79	0.71	1	0	0.56	0.4	0.88	0.97	0.76	0.85	0.79	0.71
Skil	0.87	1	0.54	0.23	0	0.26	0.45	0.73	0.74	0.54	0.73	0.75
Rgs2	0.37	0.82	0.68	0	0.75	0.43	1	0.34	0.59	0.49	0.66	0.12
Qpct	1	0	0.62	0.62	0.64	0.06	0.89	0.47	0.72	0.59	0.35	0.65
Itgae	0.84	0.67	1	0.09	0.12	0.29	0.36	0.35	0.06	0	0.13	0.11
Sik1	0.67	1	0.81	0.08	0	0.05	0.14	0.24	0.14	0.13	0.24	0.04
Il7r	1	0.97	0.94	0.57	0.66	0.68	0.25	0.17	0.01	0.25	0	0.13
Cmah	0.94	1	0.92	0.56	0.59	0.58	0.23	0.04	0	0.11	0.08	0.26
Klf2	0.8	1	0.88	0.62	0.62	0.71	0.08	0.01	0	0.16	0.05	0.14
Tlr1	0.74	1	0.93	0.78	0.65	0.75	0.12	0.32	0.17	0.34	0	0.13
Slamf6	0.92	1	0.99	0.73	0.92	0.94	0.27	0.15	0.19	0.11	0.02	0
S1pr1	0.93	0.87	1	0.88	1	0.9	0.21	0.11	0.14	0.05	0	0.01
Elovl7	1	0.96	0.65	0.31	0.67	0.68	0.36	0.22	0	0.12	0.28	0.37
Rasgrp2	0.14	0.6	0.66	0.82	1	0.81	0.16	0.16	0.26	0.26	0.5	0
Sidt1	0.66	0.57	0.68	0.78	1	0.77	0	0.08	0.08	0.16	0.25	0.09
Ly6c2	0.31	0.45	0.47	0.89	1	0.91	0.42	0.11	0.1	0.2	0	0
S1pr5	0.39	0.39	0.28	1	0.86	0.8	0.07	0.08	0	0.1	0.01	0.11
Fgf13	0.81	0	0.77	0.92	1	0.67	0.53	0.32	0.36	0.53	0.51	0.45
Eomes	0.48	0	0.45	0.84	0.83	0.85	0.9	0.96	1	0.96	0.97	0.94
Klre1	0.03	0	0.02	0.86	0.9	0.92	0.98	0.86	0.89	1	0.97	1
Figure 4i
%	1_Liver_C	2_Spleen_C	3_Liver_R	4_Spleen_R
clonotype1	4.81	0.08	39.94	0.26
clonotype2	0.98	0.05	9.06	0.19
clonotype4	0.55	0.04	3.46	0.1
clonotype3	0.45	0.04	3.4	0.16
clonotype5	0.61	0.03	2.89	0.07
clonotype6	0.42	0.04	1.74	0.07
clonotype7	0.54	0.04	1.35	0.05
clonotype8	0.33	0.03	1.31	0.06
clonotype9	0.3	0.02	1.08	0.06
clonotype10	0.21	0.02	1	0.04
Others	90.82	99.62	34.76	98.95

## Sheet: Fig.5
Figure 5c
	naïve							Tcm							Tem							Trm
MCD	0	0	0	0	0	0	0	0	0	0	0	0	0	0	0	0	0	0	0	0	0	0	0	0	0	0	0	0
MCD+HFHC CD8T	0	0	0	0	0	0.049	0	0	0	0	0	0	0.049	0.25	0.3	0.69	0.18	0	0.24	1.02	0.76	13.32	13.27	11.27	11.22	10.35	20.8	28.6
MCD+RES CD8T	0.083	0	0.085	0.24	0.4	0	0.14	0.17	0.24	0.085	0.24	0.48	0	0.14	2.15	1.63	2.03	2.76	2.25	1.25	1.02	22.3	23.9	24.3	25.5	25	18.6	17.2
MCD +RES non-CD8T	0	0	0	0	0	0	0	0	0	0.13	0	0	0	0	0	0.23	0.13	0.75	0.54	0.18	0.51	0.62	1.4	1.95	0	1.36	1.74	0.9
Figure 5d,f-k
d; ALT				f; Fibrosis area				g; Hydroxyproline				h; col1a1				h; col1a2				h; Acta2				h; Timp1				h; Desmin				h; Spp1				i; HSC				j; Macrophage				k; TUNEL+HSC
MCD	MCD+HFHC CD8T	MCD+RES CD8T	MCD+RES non-CD8T	MCD	MCD+HFHC CD8T	MCD+RES CD8T	MCD+RES non-CD8T	MCD	MCD+HFHC CD8T	MCD+RES CD8T	MCD+RES non-CD8T	MCD	MCD+HFHC CD8T	MCD+RES CD8T	MCD+RES non-CD8T	MCD	MCD+HFHC CD8T	MCD+RES CD8T	MCD+RES non-CD8T	MCD	MCD+HFHC CD8T	MCD+RES CD8T	MCD+RES non-CD8T	MCD	MCD+HFHC CD8T	MCD+RES CD8T	MCD+RES non-CD8T	MCD	MCD+HFHC CD8T	MCD+RES CD8T	MCD+RES non-CD8T	MCD	MCD+HFHC CD8T	MCD+RES CD8T	MCD+RES non-CD8T	MCD	MCD+HFHC CD8T	MCD+RES CD8T	MCD+RES non-CD8T	MCD	MCD+HFHC CD8T	MCD+RES CD8T	MCD+RES non-CD8T	MCD	MCD+HFHC CD8T	MCD+RES CD8T	MCD+RES non-CD8T
681	355	256	351	12.7	2.2	0.7	7.8	5.7	7.2	3.4	7.4	14.5	13.9	9.1	58.5	65.5	50.7	16.2	32.1	10.6	8	5.7	9	5.9	4.2	2.6	7.8	1.9	1.1	0.3	1.1	19.1	1.7	11.2	16	25	26	10	30	9.9	5.6	7.2	10.7	0	4	12	0
202	72	66	225	10.4	4.7	2.2	9.1	7	5.2	3	5.2	55.4	20.6	10.6	72.8	49.1	11.3	13	32.7	7.5	5.9	3.2	9.8	6.2	1.3	1.4	18	2.1	1.1	0.1	2.1	15.7	11.3	5.5	15.9	20	24	7	18	8.7	7.3	7.8	14.1	0	2	10	1
148	162	144	425	9.8	5.7	2.7	10.3	7.3	6.4	3.5	5.7	28.5	24.3	12.1	40.9	39.5	17.1	2.6	22.2	6	5.4	1	8.4	6.2	1.6	0.2	9.1	1.6	1.5	0.1	1.2	11.2	7.7	2.2	7.6	29	14	9	23	6.5	6.6	6	7	1	6	8	2
721	138	147	469	7.5	3.9	1.6	5.9	6.8	4.8	2.6	5.5	43.2	7.2	14.6	19.7	75.2	53.7	19.1	37.8	11.3	9	5.6	6.1	7.5	9.1	9	21.4	3.9	1.7	0.6	2	21.8	17.2	9.4	10	26	13	12	24	8.2	9.6	5.7	10.1	0	5	9	0
312	123	104	384	6.9	6	3.5	8.3	7.3	4.2	3.2	8.2	17.5	14.3	8.1	17.4	85.8	16.8	18.6	39.2	8.8	6.9	3.6	10.2	11.6	3.5	2.5	6.5	3.7	1	1.1	1.9	17.6	15.1	7.9	19.6	21	11	11	21	11.3	8	6.6	9.5	0	5	16	0
483	112	147	438	9.9	6.5	3	5.4	6.3	5	3.9	6.2	31.8	21	6.8	28.4	26.4	24	6	30.4	7.2	6.8	2	9.2	18.5	5.4	3.4	12.6	1.3	1.2	0.3	1.3	13.2	10.7	4	7.8	18	17	11	19	10.1	8.6	5.4	11.1	1	2	7	1
	456	62	479		5.1	1.9	6.7		4.6	3.1	5.5		33	4.2	23.1		16	11.9	55.3		7.5	2.6	7.8		5.2	2	9.1		2.3	0.6	1.3		9.4	0.7	14.1		20	14	24		6.6	5.5	9.1		4	5	0

## Sheet: Fig.6
Figure 6b,c,e,g,h-l
b; Trm percent			b; Trm count			b; KLRG1-Tem count			b; KLRG1+Tem count			c; Trm			c; Tem			e; ALT			g; Fibrosis Area			h; Hydroxyproline			i; col1a1			i; col1a2			i; Acta2			i; Timp1			i; Desmin			i; Spp1			j; HSC			k; Macrophage
ND	RES	RES +Anti-IL-15Ab	ND	RES	RES +Anti-IL-15Ab	ND	RES	RES +Anti-IL-15Ab	ND	RES	RES +Anti-IL-15Ab	ND	RES	RES +Anti-IL-15Ab	ND	RES	RES +Anti-IL-15Ab	ND	RES	RES +Anti-IL-15Ab	ND	RES	RES +Anti-IL-15Ab	ND	RES	RES +Anti-IL-15Ab	ND	RES	RES +Anti-IL-15Ab	ND	RES	RES +Anti-IL-15Ab	ND	RES	RES +Anti-IL-15Ab	ND	RES	RES +Anti-IL-15Ab	ND	RES	RES +Anti-IL-15Ab	ND	RES	RES +Anti-IL-15Ab	ND	RES	RES +Anti-IL-15Ab	ND	RES
0.7	12	4.3	0	1.2	0.4	0.027	0.205	0.18	0.006	0.018	0.046	51.8	79.3	57.2	44.5	15.1	34.6	26	62	98	0.5	0.6	10.3	0.74	1.24	2.05	1.53	1.14	10.3	0.87	8.41	12.19	1.2	1.53	4.43	0.82	4.15	4.57	0.81	2.48	4.04	1.1	0.63	2.6	14	10	26	0.5	1.01
0.7	17.5	8.7	0	3.3	0.8	0.04	0.66	0.302	0.002	0.068	0.024	46.7	78.9	65.9	49.4	17.4	28.5	22	127	58	2.1	2	5.1	0.61	1.31	3.98	1.91	2.39	5.79	0.93	9.21	7.85	0.78	1.23	2.66	1.02	0.52	7.72	2.43	2.82	4.15	1.72	0.43	3.14	9	9	20	0.37	3.01
5	11.6	0.4	0.1	2.4	0.1	0.026	0.267	0.084	0.004	0.015	0.01	65.4	83.5	41.5	16.8	10	49.1	22	41	50	1.5	3.4	4.6	0.48	0.94	3.17	0.05	3.97	6.84	1.23	2.5	7.45	1.12	1.42	1.99	0.55	0.75	3.62	0.57	1.04	3.82	0.77	0.7	4.71	12	10	18	0.18	2.03
0.8	17.1	0.8	0	3.8	0.2	0.033	1.007	0.084	0.003	0.03	0.017	48.8	71.3	60.6	43.9	19.5	35.2	25	32	63	1.3	3.9	8.7	0.49	0.83	1.29	0.5	6.57	23.35	0.97	2.38	9.82	0.89	1.06	1.82	1.61	1.7	4.32	0.18	1.2	3.39	0.42	2.67	6.16	8	13	12	0.42	1.6
	11.6	0.8		1.3	0.2		0.336	0.217		0.016	0.013		73.8	42.4		20.7	54.4		76	69		1.5	6.2		0.97	1.72		0.02	3.03		3.14	11.24		0.91	3.04		2.32	2.25		1.72	3.26		0.77	8.96		8	25		1.67
	14.7	0.9		2.7	0.2		0.629	0.107		0.076	0.025		75.4	47.4		19.7	41.1		67	67		3.2	11.1		1	1.9		0.2	28.45		2.03	13.71		1.46	1.11		1.6	7.29		0.78	2.92		0.63	4.83		11	19		2.38
Figure 6d
ND	HFHC	RES 2wks	RES 5wks	RES 8wks
0.71	6.05	8.2	7.03	4.52
1.55	8.44	12.93	7.61	4.15
0.93	14.33	4.07	8.68	8.05
1.65	7.23	11.41	5.91	6.8
0.5	11.95	15.53	3.99	6.08
0.67	13.28	7.22	4.34	4.86
		15.26	4.21	9.51
		2.18	6.39	4.44
[truncated: 4 more columns]

## Sheet: Fig.7
Figure 7a
ND	HFHC	RES
0	1	4
0	0	3
0	1	5
0	0	3
Figure 7b
Ccl3				Ccl4				Ccl5
ND_naive	HFHC_Tem	HFHC_Trm	RES_Trm	ND_naive	HFHC_Tem	HFHC_Trm	RES_Trm	ND_naive	HFHC_Tem	HFHC_Trm	RES_Trm
2.22	54.02	295.77	327	0.91	144.6	544.05	460.84	0.98	161.14	218.88	114.21
0.56	61.96	286.49	290.32	0.78	234.68	374.76	398.38	1.07	197.51	113.81	122.63
0.22	57.64	310.81	228.95	1.3	160.22	440	263.98	0.95	216.96	108.74	68.32
Figure 7c
Ccl3			Ccl4			Ccl5
ND	HFHC	RES	ND	HFHC	RES	ND	HFHC	RES
0.29	6.76	0.97	0.36	5.89	1.36	0.17	2.35	0.21
0.97	8.77	0.14	1.28	10.79	0.17	0.8	4.49	0.11
1.08	16.5	4.28	0.65	26.52	6.79	1.25	3.96	0.41
1.66	15.79	2.16	1.7	18.95	2.5	1.78	4.75	1.06
Figure 7d
	ND			HFHC			RES
HSC	28.4	28.8	28.3	3.31	4.35	2.4	16.4	17.4	16.6
CD8T	0.21	0.61	0	7.05	5.24	4.58	1.12	2.46	1.35
CD4T	1.22	2.09	1.37	4.97	4.62	2.39	4.76	1.61	2.33
gdT	2.63	1.69	3.12	0.94	3.03	3.92	0	0	1.83
B	0.47	1.22	0.33	1.69	1.55	0.072	0.73	0.83	0.36
NK	2.53	3.62	3.62	7.05	5.71	4.16	0.99	1.48	0.9
NKT	2.42	2.92	2.77	5.85	5.58	5.92	0.85	1.2	3.48
Macrophage	7.94	11.4	8.21	25.8	22.1	19.8	12	15.5	9.72
pDC	3.03	0	1.34	4.72	6.1	4.63	1.92	2.56	1.47
cDC	2.86	3.96	6.35	2.15	2.52	3.64	4.92	5.26	8.06
Figure 7e
RES
Naive	Naive/MVC	Tcm	Tcm/MVC	Tem	Tem/MVC	Trm	Trm/MVC
62	65	68	66	101	81	182	86
51	69	72	68	94	70	166	79
68	71	73	60	90	69	175	92
HFHC
Naive	Naive/MVC	Tcm	Tcm/MVC	Tem	Tem/MVC	Trm	Trm/MVC
95	89	80	76	104	101	132	101
102	99	120	87	130	120	120	113
105	92	89	69	112	99	99	94
Figure 7g-l
g; Ccr5 (HSC)		g; Ccr5 (Kupffer)		g; Ccr5 (Hepatocyte)		h; Co-localized CD8T		i; ALT		j; Hydroxyproline		k; Fibrosis area		l; Col1a1		l; Col1a2		l; Acta2		l; Timp1		l; Desmin		l; Spp1		m; HSC		n; Macrophage		o; TUNEL+HSC
RES	RES+CCR5KD	RES	RES+CCR5KD	RES	RES+CCR5KD	RES	RES+CCR5KD	RES	RES+CCR5KD	RES	RES+CCR5KD	RES	RES+CCR5KD	RES	RES+CCR5KD	RES	RES+CCR5KD	RES	RES+CCR5KD	RES	RES+CCR5KD	RES	RES+CCR5KD	RES	RES+CCR5KD	RES	RES+CCR5KD	RES	RES+CCR5KD	RES	RES+CCR5KD
2.7	0.11	0.34	1.45	ND	ND	4	0	45	42	0.66	1.44	0.5	5.7	0.02	0.9	1.19	4	0.91	2.03	1.04	1.66	0.83	1.91	1.48	2.7	15	15	1.1	2.86	9	2
0.79	0	0.59	0.57	ND	ND	5	1	39	48	0.74	0.81	3.2	4.5	0.39	7.86	0.89	1.97	0.84	1.28	1.27	1.76	0.77	1.96	1.02	3.73	10	23	1.98	2.36	12	5
1.01	0	1.67	0.54	ND	ND	3	0	42	60	1.18	1.1	2.6	8.9	0.92	0.4	0.65	2.77	0.54	2.32	1.11	1.48	1.42	2.12	1.1	2.84	9	24	2.12	2.23	7	1
0.07	0	1	1.73	ND	ND	5	0	47	70	0.89	1.51	2.2	3.4	0.66	3.38	1.26	1.21	1.16	4.91	1	1.56	0.5	1.31	0.45	2.24	11	19	3.57	2.92	8	2
0.54	0.5	1.27	0.94	ND	ND	3	0	38	88	0.85	1.47	1.9	10.2	1.1	5.81	1.22	1.54	1.2	4.11	0.58	1.34	1.18	1.56	0.83	1.68	13	26	2.33	2.69	10	3
0.89	0.19	1.12	0.96	ND	ND	6	1	30	80	0.59	1.18	1.6	4.1	2.91	7.2	0.79	1.19	1.35	5.03	1	0.86	1.3	1.72	1.13	2.09	13	17	1.49	1.72	16	0

## Sheet: Fig.8
Figure 8a,e,g,h
a; TUNEL+HSC			e; FasL+CD8T			g; Fas mRNA (HSC)			g; Fas mRNA (Hepatocyte)			h; Fas+HSC (count)			h; Fas+HSC (area)
ND	HFHC	RES	ND	HFHC	RES	ND	HFHC	RES	ND	HFHC	RES	ND	HFHC	RES	ND	HFHC	RES
0	0	7	0	4	5	0.26	1.11	7.69	0.17	3.78	1.29	0	5	10	0.002	3.365	8.169
0	0	3	0	5	6	0.1	0.99	5.9	0.18	2.92	1.21	0	7	9	0.001	2.196	6.567
0	1	5	0	2	3	1.98	5.34	12.3	0.61	3	1.33	0	2	2	0.002	1.865	10.234
0	0	10	0	6	4	1.66	5.86	14.81	0.58	2.29	1.07	0	3	8	0.006	2.234	13.255
Figure 8b
RES HSC 1: CD8 x	CD8Trm			CD8 (naive)
2	44.1	39.1	43.4	3.4	2.7	12.3
1	21.1	26.8	28.4	0.9	4.3	4.1
0.5	20.4	2.9	17.8	0.3	5.2	0.7
0.25	8.3	1.8	-4.1	2.4	1.4	0
Figure 8c
HFHC HSC 1: CD8 x	CD8Trm			CD8 (naive)
2	13.2	9.8	8.9	3.8	4.5	4.4
1	6.1	5.8	4.9	2.2	2.3	1.1
0.5	3.4	2.9	1.8	0.7	1.2	0.6
0.25	0.3	0.7	0.4	0.4	0.4	0
Figure 8d
FasL
ND_naive	HFHC_Tem	HFHC_Trm	RES_Trm
0.85	179.46	271.53	407.97
0.67	139.63	293.7	420.24
1.48	167.49	355.68	362.29
Figure 8f
Control IgG	Anti-FasL Ab	Anti-IFNg Ab	Anti-PD-1 Ab	Anti-Tigit Ab	DMSO	Prf/Gzm inhibitor	Gzb inhibitor
40.7	18.4	38.1	45.9	43.4	39.6	34.5	33.1
43.3	8.2	41.8	38.4	42	45	33.7	38
45.5	25.9	41.2	43.6	34.8	43.9	34.7	42.5
Figure 8j-p
j; ALT		k; Hydroxyproline		l; Fibrosis area		m; Col1a1		m; Col1a2		m; Acta2		m; Timp1		m; Desmin		m; Spp1		n; HSC		o; Macrophage		p; TUNEL+HSC
RES	RES+anti-FasLAb	RES	RES+anti-FasLAb	RES	RES+anti-FasLAb	RES	RES+anti-FasLAb	RES	RES+anti-FasLAb	RES	RES+anti-FasLAb	RES	RES+anti-FasLAb	RES	RES+anti-FasLAb	RES	RES+anti-FasLAb	RES	RES+anti-FasLAb	RES	RES+anti-FasLAb	RES	RES+anti-FasLAb
36	58	0.8	1.24	0.5	11.3	0.72	2.49	1.5	2.21	1.35	1.55	0.51	0.9	1.01	2.03	1.6	1.63	12	14	1.42	2.63	13	5
45	74	0.89	1.45	2.5	8.6	1.41	2.05	1.09	1.34	1.02	2.1	1.04	1.52	0.43	1.35	0.69	1.12	13	20	2.08	2.12	10	8
51	49	0.7	1.68	3.1	4.9	0.43	3.06	0.88	1.58	1.04	1.05	0.54	1.29	1.33	1.98	1.17	2.2	7	21	0.95	1.86	22	2
46	54	0.87	0.8	3.3	7.8	1.36	1.66	1.08	1.52	0.54	1.6	1.09	2.19	1.03	1.91	0.94	2.4	9	16	1.11	2.76	10	9
56	62	0.85	1.13	0.2	3.5	0.77	2.21	0.75	1.05	1.08	1.35	1.31	1.23	1.15	2.1	1.03	1.93	13	16	2.34	2.41	9	4
30	51	0.56	1.05	0.7	9.9	1.36	2.41	1.01	1.48	0.9	1.88	1.22	1.5	1.05	1.76	0.44	1.66	14	25	2.84	1.68	18	3
38	66	0.86	0.93	1.5	8	0.95	2.01	0.69	1.64	1.06	1.49	1.29	1.24	0.99	3.21	1.13	1.48	16	28	1.38	2.01	15	6

## Sheet: Fig.9
Figure 9c
Normal	F1-2	F3-4
5	2	30
28	21	121
15	30	70
22	71	101
8		128
		138
		142
		108
		78

## Sheet: Fig.S1
Figure S1a			Figure S1b			Figure S1d		(ND n=3 or 6, HFHC n=6, RES n=8)
ND	HFHC		ND	HFHC		wks	ND						HFHC						RES
19	559		34.1	33.5		0	1.33	1.71	1.26	2.26	2.01	2.05	3.3	4.17	2.54	4.26	5.2	4.81
48	493		32.4	36.8		2	1.61	1.98	1.66				3.4	4.6	4.05	4.57	5.32	5.12	1.94	1.81	2.51	1.72	2.98	2.78	3.4	2.91
37	477		33.4	31.8		5	1.95	1.89	1.8				4.51	3.8	4.84	4.83	5.45	4.11	1.8	1.78	2.61	2.31	2.04	2.52	2.6	2.4
46	886		37	45.6		8	1.56	1.77	1.64	1.78	1.94	1.82	5.38	4.24	3.18	5.46	5.02	4.95	2.22	1.66	1.78	2.14	2.02	1.95	1.47	1.62
30	440		31	51.4
25	431		35.2	42.2		Figure S1e		(ND n=3 or 6, HFHC n=6, RES n=8)
21	381		31.6	50.1		wks
17	720		28	51.6		0	38	97	74	25	30	29	193	360	140	458	654	930
24	283		32.1	53.4		2	22	23	25				222	416	263	747	941	460	47	37	206	68	103	74	119	100
41	250		30.1	53.3		5	26	66	23				406	217	521	737	366	486	44	72	100	245	26	34	40	175
22	249		33.4	51.7		8	27	25	42	19	21	30	635	638	268	351	658	650	44	82	69	31	40	38	22	29
38	208		32.5	45.1
97	205		31.5	40.5		Figure S1f		(ND n=3 or 6, HFHC n=6, RES n=8)
74	203		32.5	47.6		wks
25	203		33.6	49.7		0	91	75	78	95	103	71	293	386	243	395	325	433
30	202		28.5	45.8		2	84	71	96				387	378	342	440	404	332	83	89	94	68	148	158	239	196
29	197		29	47.8		5	94	77	84				401	327	366	369	436	424	130	92	145	113	90	128	124	128
	196			47.2		8	51	80	44	91	95	94	377	375	205	446	374	363	125	82	75	108	88	87	90	99
	192			42.3
	190			50.1		Figure S1g		(ND n=4, HFHC n=3, RES n=4)
	189			45.3			ND				HFHC			RES
	177			44.1		0	156	198.3	137.4	199.1	204.2	222.5	227.3	187.2	185.6	206.8	229.1
	162			47		30	258.4	270.8	324.6	297.9	341.3	355.9	335	317.1	282.1	314.7	352.5
	137			54.1		60	276.2	266	248.2	209.3	321.5	345.8	282.4	227.1	261.2	224.3	266.6
	134			50		120	154	219.5	167.8	207.8	267.1	240.8	243.9	133.7	222.9	209	219.4
	119			52.3
	108			46.5		Figure S1j		(ND n=6, HFHC n=6, RES n=8)
	96			40		abT			NK			NKT			CD4T			pTreg			tTreg			B			γδT			Macrophage			cDC			pDC			Ly-6chighMacrophage			Ly-6clowMacrophage			Ly-6c-Macrophage
	80			50.9		ND	HFHC	RES	ND	HFHC	RES	ND	HFHC	RES	ND	HFHC	RES	ND	HFHC	RES	ND	HFHC	RES	ND	HFHC	RES	ND	HFHC	RES	ND	HFHC	RES	ND	HFHC	RES	ND	HFHC	RES	ND	HFHC	RES	ND	HFHC	RES	ND	HFHC	RES
	75			54.6		32.3	56.4	63	4.12	4.39	4.96	21.2	2.34	7.4	19	22.7	22.8	0.94	2.97	1.14	2.13	10.4	3.46	20.7	7.06	10	0.46	1.02	0.64	3.53	15.4	4.39	1.14	3.07	2.29	3.55	2.82	2.08	2.24	15.7	5.9	1.81	3.51	2.08	1.51	1.98	1.64
	53			55.8		22.7	58.8	35.1	3.95	4.09	4.39	37.3	3.36	16.1	13.1	31.7	16.3	1.09	1.41	1.07	1.83	4.67	2.36	13	9.69	8.25	0.79	0.94	0.72	3.1	10.3	15	1.08	3.28	1.88	4.92	2.48	2.51	5.35	10.6	4.63	1.61	2.68	1.65	0.57	1.58	1.58
	51			46		19.5	43.3	52.3	4.73	8.53	4.77	26.5	8.59	5.67	9.64	19.3	15	1.75	1.42	1.58	2.21	5.06	4.11	12.3	4.73	10.1	1.08	1.57	0.49	10.2	12.5	12.9	1.26	5.94	2.01	5.54	5.04	1.67	2.34	14.8	10.2	1.22	3.14	3.68	1.18	1.42	1.82
	49			48.4		34.9	50.2	68.2	4.06	5.55	5.05	44.7	3.19	4.53	15.5	13.1	16.1	0.72	2.74	1.21	1.93	9.78	5.42	3.88	18	8.59	0.97	1.63	0.75	3.39	18.4	3.32	1.64	3.11	1.97	2.17	2.63	1.41	6.21	15.3	9.87	2.1	1.45	3.41	1.89	1.69	1.96
	406			50.5		35.1	46.1	55	5.6	4.38	5.37	41.7	2.17	11.2	14.5	16.9	16.5	0.88	1.22	0.96	1.65	4.38	3.28	2.43	34.4	12.3	1.07	1.81	0.7	6.71	12.9	7.3	1.08	2.38	2.4	1.98	1.41	1.54	3.45	10.9	9.18	1.96	1.05	1.49	1.65	1.57	3.07
	285			49.7		28.6	55.9	51.6	4.95	4.51	7.67	41.5	3.56	4.12	9.99	17.8	12.9	1.54	1.29	0.92	2.26	4.69	2.27	9.81	14.5	17.9	0.98	1.16	1.1	3.67	16.9	5.9	1.23	2.67	2.22	1.93	3.67	1.81	5.34	17.5	4.49	1.81	1.82	2.36	1.91	2.49	2.65
	326			50.2				53.6			7.25			6.64			15.4			1.47			3.74			8.39			1.3			12.4			3.7			3.55			6.86			1.92			2.3
	366			49.8				53.9			7			6.02			15.7			1.18			5.23			9.32			1.38			12.4			3.3			3.03			7.94			1.89			2.58
	460			52.4
	652			50
	484			52.6
	642			52.5
	369			52.9
	444			48.7
	653			48.8
	618			57.1
	287			46
	366			49.4
	300			55.4
	350			55.3
	177			51.2
	669			54.4
	396			51.7
	262			48.9
	330			53.3
	284			48.6
	328			50.8
	173			46.9
	334			51.9
	360			51.7
	140			42.2
	458			53.3
	654			53.9
	930			53.2

[truncated: 8 more sheets: Fig.S2, Fig.S5a, Fig.S5d, Fig.S6, Fig.S7, Fig.S8, Fig.S9, Fig.S10]
